# Supplementary material for: Assessment of the potential public health impact of Herpes Zoster vaccination in Germany
Source: Hum Vaccin Immunother. 2017 Jul 14;13(10):2213–21. doi: 10.1080/21645515.2017.1345399 (PMC5647993; doi:10.1080/21645515.2017.1345399)
Supplement: Supplemental_Material.zip [file khvi-13-10-1345399-s001.zip]

Archive with 2 entries (2 files):
- Supplemental Material.docx
- PHI GER Video 2017-07-16.mp4
